# Supplementary material for: Circuit-Based Design of Microfluidic Drop Networks
Source: Micromachines (Basel). 2022 Jul 16;13(7):1124. doi: 10.3390/mi13071124 (PMC9315978; doi:10.3390/mi13071124)
Supplement: Supplementary file 1 [file micromachines-13-01124-s001.zip]

Archive with 1 entries (1 files):
- micromachines-1786054-supplementary.pdf
